# Supplementary material for: A new species and a new species record of Orbiniidae Hartman, 1942 (Annelida, Polychaeta) from China
Source: Zookeys. 2021 Nov 2;1068:1–11. doi: 10.3897/zookeys.1068.71925 (PMC8578149; doi:10.3897/zookeys.1068.71925)
Supplement: XML Treatment for Phylo [file zookeys.1068.71925-treatment1.xml]

<!DOCTYPE tp:taxon-treatment
  PUBLIC "-//TaxonX//DTD Taxonomic Treatment Publishing DTD v0 20100105//EN" "tax-treatment-NSO.dtd">
<tp:taxon-treatment xmlns:tp="http://www.plazi.org/taxpub"><tp:treatment-meta><kwd-group><label>Taxon classification</label><kwd><named-content xmlns:xlink="http://www.w3.org/1999/xlink" content-type="kingdom">Animalia</named-content></kwd><kwd><named-content xmlns:xlink="http://www.w3.org/1999/xlink" content-type="infrsaclass">Scolecida</named-content></kwd><kwd><named-content xmlns:xlink="http://www.w3.org/1999/xlink" content-type="family">Orbiniidae</named-content></kwd></kwd-group><mixed-citation publication-type="journal"><person-group><name><surname>Sun</surname><given-names>Yue</given-names></name><name><surname>Yu</surname><given-names>Lei</given-names></name><name><surname>Li</surname><given-names>Xinzheng</given-names></name></person-group><article-title>A new species and a new species record of <tp:taxon-name><tp:taxon-name-part taxon-name-part-type="family">Orbiniidae</tp:taxon-name-part></tp:taxon-name> Hartman, 1942 (<tp:taxon-name><tp:taxon-name-part taxon-name-part-type="phylum">Annelida</tp:taxon-name-part></tp:taxon-name>, <tp:taxon-name><tp:taxon-name-part taxon-name-part-type="class">Polychaeta</tp:taxon-name-part></tp:taxon-name>) from China</article-title><source>Zookeys</source><day>02</day><month>11</month><year>2021</year><volume>1068</volume><fpage>1</fpage><lpage>11</lpage><pub-id pub-id-type="doi">10.3897/zookeys.1068.71925</pub-id></mixed-citation></tp:treatment-meta><tp:nomenclature><label>Genus</label><tp:taxon-name>
              <object-id xmlns:xlink="http://www.w3.org/1999/xlink" content-type="arpha" xlink:type="simple">C92BD80B-E819-50D1-8337-3542C90E181D</object-id>
              <tp:taxon-name-part taxon-name-part-type="genus" reg="Phylo">Phylo</tp:taxon-name-part>
            </tp:taxon-name><tp:taxon-authority>Kinberg, 1866</tp:taxon-authority></tp:nomenclature><tp:treatment-sec sec-type="type species" id="SECID0EDJAC"><title>Type species.</title><p><italic><tp:taxon-name><tp:taxon-name-part taxon-name-part-type="genus" reg="Phylo">Phylo</tp:taxon-name-part><tp:taxon-name-part taxon-name-part-type="species" reg="felix">felix</tp:taxon-name-part></tp:taxon-name></italic> Kinberg, 1866</p></tp:treatment-sec></tp:taxon-treatment>
