# Supplementary material for: A new species and a new species record of Orbiniidae Hartman, 1942 (Annelida, Polychaeta) from China
Source: Zookeys. 2021 Nov 2;1068:1–11. doi: 10.3897/zookeys.1068.71925 (PMC8578149; doi:10.3897/zookeys.1068.71925)
Supplement: XML Treatment for Phylo heterochaetus [file zookeys.1068.71925-treatment2.xml]

<!DOCTYPE tp:taxon-treatment
  PUBLIC "-//TaxonX//DTD Taxonomic Treatment Publishing DTD v0 20100105//EN" "tax-treatment-NSO.dtd">
<tp:taxon-treatment xmlns:tp="http://www.plazi.org/taxpub"><tp:treatment-meta><kwd-group><label>Taxon classification</label><kwd><named-content xmlns:xlink="http://www.w3.org/1999/xlink" content-type="kingdom">Animalia</named-content></kwd><kwd><named-content xmlns:xlink="http://www.w3.org/1999/xlink" content-type="infrsaclass">Scolecida</named-content></kwd><kwd><named-content xmlns:xlink="http://www.w3.org/1999/xlink" content-type="family">Orbiniidae</named-content></kwd></kwd-group><mixed-citation publication-type="journal"><person-group><name><surname>Sun</surname><given-names>Yue</given-names></name><name><surname>Yu</surname><given-names>Lei</given-names></name><name><surname>Li</surname><given-names>Xinzheng</given-names></name></person-group><article-title>A new species and a new species record of <tp:taxon-name><tp:taxon-name-part taxon-name-part-type="family">Orbiniidae</tp:taxon-name-part></tp:taxon-name> Hartman, 1942 (<tp:taxon-name><tp:taxon-name-part taxon-name-part-type="phylum">Annelida</tp:taxon-name-part></tp:taxon-name>, <tp:taxon-name><tp:taxon-name-part taxon-name-part-type="class">Polychaeta</tp:taxon-name-part></tp:taxon-name>) from China</article-title><source>Zookeys</source><day>02</day><month>11</month><year>2021</year><volume>1068</volume><fpage>1</fpage><lpage>11</lpage><pub-id pub-id-type="doi">10.3897/zookeys.1068.71925</pub-id></mixed-citation></tp:treatment-meta><tp:nomenclature><tp:taxon-name>
              <object-id xmlns:xlink="http://www.w3.org/1999/xlink" content-type="arpha" xlink:type="simple">A2E7DB98-6B78-5109-BE12-E30E45C24BEC</object-id>
              <tp:taxon-name-part taxon-name-part-type="genus" reg="Phylo">Phylo</tp:taxon-name-part>
              <tp:taxon-name-part taxon-name-part-type="species" reg="heterochaetus">heterochaetus</tp:taxon-name-part>
              <object-id xmlns:xlink="http://www.w3.org/1999/xlink" content-type="zoobank" xlink:type="simple">http://zoobank.org/AAAAD262-9B46-4B96-BD38-F6FBF8F7D5A3</object-id>
            </tp:taxon-name><tp:taxon-status xmlns:xlink="http://www.w3.org/1999/xlink" xlink:type="simple">sp. nov.</tp:taxon-status><xref ref-type="fig" rid="F1">Figures 1</xref><xref ref-type="fig" rid="F2">, 2</xref><xref ref-type="fig" rid="F3">, 3</xref></tp:nomenclature><tp:treatment-sec sec-type="material" id="SECID0EILAC"><title>Material examined.</title><p><bold><italic>Holotype</italic></bold>: <ext-link xmlns:xlink="http://www.w3.org/1999/xlink" ext-link-type="gen" xlink:href="MBM286984" xlink:type="simple">MBM286984</ext-link>: <abbrev xmlns:xlink="http://www.w3.org/1999/xlink" xlink:title="orthern Yellow Sea" id="ABBRID0ETLAC" xlink:type="simple">nYS</abbrev>, <abbrev xmlns:xlink="http://www.w3.org/1999/xlink" xlink:title="station" id="ABBRID0EXLAC" xlink:type="simple">Sta</abbrev>. 3875–04, <named-content xmlns:xlink="http://www.w3.org/1999/xlink" content-type="dwc:verbatimCoordinates" xlink:type="simple"><named-content content-type="geo-json" specific-use="{&#34;type&#34;:&#34;Point&#34;,&#34;coordinates&#34;:[123.500000,38.750000]}" id="NCID0E5LAC" xlink:type="simple">38°45'N, 123°30'E</named-content></named-content>, 64 m, 16 Dec. 2015. <bold><italic>Paratype</italic></bold>: <ext-link xmlns:xlink="http://www.w3.org/1999/xlink" ext-link-type="gen" xlink:href="MBM286985" xlink:type="simple">MBM286985</ext-link>: <abbrev xmlns:xlink="http://www.w3.org/1999/xlink" xlink:title="orthern Yellow Sea" id="ABBRID0EGMAC" xlink:type="simple">nYS</abbrev>, <abbrev xmlns:xlink="http://www.w3.org/1999/xlink" xlink:title="station" id="ABBRID0EKMAC" xlink:type="simple">Sta</abbrev>. 16, <named-content xmlns:xlink="http://www.w3.org/1999/xlink" content-type="dwc:verbatimCoordinates" xlink:type="simple"><named-content content-type="geo-json" specific-use="{&#34;type&#34;:&#34;Point&#34;,&#34;coordinates&#34;:[122.900000,39.116667]}" id="NCID0ERMAC" xlink:type="simple">39°07'N, 122°54'E</named-content></named-content>, 31 m, 18 Dec. 2016. <ext-link xmlns:xlink="http://www.w3.org/1999/xlink" ext-link-type="gen" xlink:href="MBM286986" xlink:type="simple">MBM286986</ext-link>: <abbrev xmlns:xlink="http://www.w3.org/1999/xlink" xlink:title="orthern Yellow Sea" id="ABBRID0EWMAC" xlink:type="simple">nYS</abbrev>, <abbrev xmlns:xlink="http://www.w3.org/1999/xlink" xlink:title="station" id="ABBRID0E1MAC" xlink:type="simple">Sta</abbrev>. C3, <named-content xmlns:xlink="http://www.w3.org/1999/xlink" content-type="dwc:verbatimCoordinates" xlink:type="simple"><named-content content-type="geo-json" specific-use="{&#34;type&#34;:&#34;Point&#34;,&#34;coordinates&#34;:[122.916667,39.000000]}" id="NCID0EBNAC" xlink:type="simple">39°00'N, 122°55'E</named-content></named-content>, 45 meters, 18 Dec. 2016. <abbrev xmlns:xlink="http://www.w3.org/1999/xlink" xlink:title="station" id="ABBRID0EGNAC" xlink:type="simple">Sta</abbrev>. <ext-link xmlns:xlink="http://www.w3.org/1999/xlink" ext-link-type="gen" xlink:href="MBM286987" xlink:type="simple">MBM286987</ext-link>: <abbrev xmlns:xlink="http://www.w3.org/1999/xlink" xlink:title="orthern Yellow Sea" id="ABBRID0EKNAC" xlink:type="simple">nYS</abbrev>, <abbrev xmlns:xlink="http://www.w3.org/1999/xlink" xlink:title="station" id="ABBRID0EONAC" xlink:type="simple">Sta</abbrev>. A1, <named-content xmlns:xlink="http://www.w3.org/1999/xlink" content-type="dwc:verbatimCoordinates" xlink:type="simple"><named-content content-type="geo-json" specific-use="{&#34;type&#34;:&#34;Point&#34;,&#34;coordinates&#34;:[122.583333,39.083333]}" id="NCID0EVNAC" xlink:type="simple">39°05'N, 122°35'E</named-content></named-content>, 36 m, 18 Dec. 2016. <ext-link xmlns:xlink="http://www.w3.org/1999/xlink" ext-link-type="gen" xlink:href="MBM023255" xlink:type="simple">MBM023255</ext-link>: <abbrev xmlns:xlink="http://www.w3.org/1999/xlink" xlink:title="orthern Yellow Sea" id="ABBRID0E1NAC" xlink:type="simple">nYS</abbrev>, <abbrev xmlns:xlink="http://www.w3.org/1999/xlink" xlink:title="station" id="ABBRID0E5NAC" xlink:type="simple">Sta</abbrev>. 2049, <named-content xmlns:xlink="http://www.w3.org/1999/xlink" content-type="dwc:verbatimCoordinates" xlink:type="simple"><named-content content-type="geo-json" specific-use="{&#34;type&#34;:&#34;Point&#34;,&#34;coordinates&#34;:[38.150000,122.750000]}" id="NCID0EFOAC" xlink:type="simple">122°45'N, 38°09'E</named-content></named-content>, 51 m, coll. Mu Chen. 11 Jul. 1959.</p></tp:treatment-sec><tp:treatment-sec sec-type="material" id="SECID0EKOAC"><title>Additional material.</title><p><ext-link xmlns:xlink="http://www.w3.org/1999/xlink" ext-link-type="gen" xlink:href="MBM023221" xlink:type="simple">MBM023221</ext-link>: <abbrev xmlns:xlink="http://www.w3.org/1999/xlink" xlink:title="orthern Yellow Sea" id="ABBRID0EQOAC" xlink:type="simple">nYS</abbrev>, <abbrev xmlns:xlink="http://www.w3.org/1999/xlink" xlink:title="station" id="ABBRID0EUOAC" xlink:type="simple">Sta</abbrev>. 2056, <named-content xmlns:xlink="http://www.w3.org/1999/xlink" content-type="dwc:verbatimCoordinates" xlink:type="simple"><named-content content-type="geo-json" specific-use="{&#34;type&#34;:&#34;Point&#34;,&#34;coordinates&#34;:[123.500000,38.500000]}" id="NCID0E2OAC" xlink:type="simple">38°30'N, 123°30'E</named-content></named-content>, 63 m, Mu Chen. 15 Apr. 1959. <ext-link xmlns:xlink="http://www.w3.org/1999/xlink" ext-link-type="gen" xlink:href="MBM009975" xlink:type="simple">MBM009975</ext-link>: <abbrev xmlns:xlink="http://www.w3.org/1999/xlink" xlink:title="orthern Yellow Sea" id="ABBRID0EAPAC" xlink:type="simple">nYS</abbrev>, <abbrev xmlns:xlink="http://www.w3.org/1999/xlink" xlink:title="station" id="ABBRID0EEPAC" xlink:type="simple">Sta</abbrev>. 2057, <named-content xmlns:xlink="http://www.w3.org/1999/xlink" content-type="dwc:verbatimCoordinates" xlink:type="simple"><named-content content-type="geo-json" specific-use="{&#34;type&#34;:&#34;Point&#34;,&#34;coordinates&#34;:[123.500000,38.000000]}" id="NCID0ELPAC" xlink:type="simple">38°00'N, 123°30'E</named-content></named-content>, 70.5 m, coll. Yuheng Cui. 1 Oct. 1958. YCTU000004: <abbrev xmlns:xlink="http://www.w3.org/1999/xlink" xlink:title="orthern Yellow Sea" id="ABBRID0EQPAC" xlink:type="simple">nYS</abbrev>, <abbrev xmlns:xlink="http://www.w3.org/1999/xlink" xlink:title="station" id="ABBRID0EUPAC" xlink:type="simple">Sta</abbrev>. A3, <named-content xmlns:xlink="http://www.w3.org/1999/xlink" content-type="dwc:verbatimCoordinates" xlink:type="simple"><named-content content-type="geo-json" specific-use="{&#34;type&#34;:&#34;Point&#34;,&#34;coordinates&#34;:[122.583333,39.000000]}" id="NCID0E2PAC" xlink:type="simple">39°00'N, 122°35'E</named-content></named-content>, 35 m, 18 Dec. 2016. YCTU000005: <abbrev xmlns:xlink="http://www.w3.org/1999/xlink" xlink:title="orthern Yellow Sea" id="ABBRID0EBAAE" xlink:type="simple">nYS</abbrev>, <abbrev xmlns:xlink="http://www.w3.org/1999/xlink" xlink:title="station" id="ABBRID0EFAAE" xlink:type="simple">Sta</abbrev>. 48, <named-content xmlns:xlink="http://www.w3.org/1999/xlink" content-type="dwc:verbatimCoordinates" xlink:type="simple"><named-content content-type="geo-json" specific-use="{&#34;type&#34;:&#34;Point&#34;,&#34;coordinates&#34;:[123.300000,39.266667]}" id="NCID0EMAAE" xlink:type="simple">39°16'N, 123°18'E</named-content></named-content>, 37 m, 18 Dec. 2016.</p></tp:treatment-sec><tp:treatment-sec sec-type="description" id="SECID0ERAAE"><title>Description.</title><p>All specimens incomplete, posterior end missing, holotype with 60 chaetigers, 34 mm long and 5 mm wide. Body elongate, about same width throughout; thorax depressed, abdomen cylindrical.</p><p>Prostomium short, conical, tapering to rounded tip; eyepots absent, nuchal organs narrow groove at junction with peristomium (Fig. <xref ref-type="fig" rid="F1">1</xref>). Peristomium a narrow asetigerous segment, distinctly separated from prostomium and chaetiger 1; mouth with anterior oral lip arising from posterior margin of peristomium, posterior oral lip from anterior margin of chaetiger 2. Holotype with proboscis everted, consisting of two large, inflated lobes (Fig. <xref ref-type="fig" rid="F1">1</xref>).</p><fig id="F1" position="float" orientation="portrait"><object-id xmlns:xlink="http://www.w3.org/1999/xlink" content-type="doi" xlink:type="simple">10.3897/zookeys.1068.71925.figure1</object-id><object-id xmlns:xlink="http://www.w3.org/1999/xlink" content-type="arpha" xlink:type="simple">0481D86A-68C3-593E-A89C-B0F5EA694E09</object-id><label>Figure 1.</label><caption><p>Anterior end of <italic><tp:taxon-name><tp:taxon-name-part taxon-name-part-type="genus" reg="Phylo">Phylo</tp:taxon-name-part><tp:taxon-name-part taxon-name-part-type="species" reg="heterochaetus">heterochaetus</tp:taxon-name-part></tp:taxon-name></italic> sp. nov. Scale bar: 2 mm.</p></caption><graphic xmlns:xlink="http://www.w3.org/1999/xlink" xlink:href="zookeys-1068-001-g001.jpg" position="float" orientation="portrait" xlink:type="simple" id="oo_605877.jpg"><uri content-type="original_file" xlink:type="simple">https://binary.pensoft.net/fig/605877</uri></graphic></fig><p>Holotype with 21 thoracic chaetigers, divided into anterior and posterior sections: anterior thorax with 13 chaetigers (Figs <xref ref-type="fig" rid="F1">1</xref>, <xref ref-type="fig" rid="F2">2A</xref>), posterior thorax with modified spines beginning on chaetiger 14 continuing over 8 chaetigers. Intersegmental annulations first present from chaetiger 1, well developed (Figs <xref ref-type="fig" rid="F1">1</xref>, <xref ref-type="fig" rid="F2">2A</xref>). Thoracic notopodial postchaetal lobe arising from narrow base, broadly triangular, narrowing apically (Fig. <xref ref-type="fig" rid="F2">2B</xref>), becoming long and narrow in abdominal chaetigers (Fig. <xref ref-type="fig" rid="F2">2C, D</xref>). Thoracic neuropodia thick, elongate, fringed, bearing rows of uncini and several capillaries. First chaetiger with 2 rounded postchaetal lobe, increasing to 13–14 on middle thoracic chaetigers (Fig. <xref ref-type="fig" rid="F2">2A</xref>), then decreasing to 6 or 7 on last thoracic chaetigers. Subpodial lobes or stomach papillae from chaetiger 12, numbering 1 at first, then extending to ventral midline on chaetigers 18–25, then abruptly absent (Figs <xref ref-type="fig" rid="F1">1</xref>, <xref ref-type="fig" rid="F2">2A</xref>). Abdominal neuropodia bilobed, with inner lobe blunt, outer lobe cirriform (Fig. <xref ref-type="fig" rid="F2">2C, D</xref>). First abdominal chaetiger with 6 extra lobes or ventral cirri ventral to neuropodium, then reduced to 2 on following 3 chaetigers and 1 or 2 on subsequent chaetigers (Fig. <xref ref-type="fig" rid="F2">2C, D</xref>). Interramal cirrus absent.</p><fig id="F2" position="float" orientation="portrait"><object-id xmlns:xlink="http://www.w3.org/1999/xlink" content-type="doi" xlink:type="simple">10.3897/zookeys.1068.71925.figure2</object-id><object-id xmlns:xlink="http://www.w3.org/1999/xlink" content-type="arpha" xlink:type="simple">FDB379E3-B078-5BA3-8E3A-DF855CD74819</object-id><label>Figure 2.</label><caption><p><italic><tp:taxon-name><tp:taxon-name-part taxon-name-part-type="genus" reg="Phylo">Phylo</tp:taxon-name-part><tp:taxon-name-part taxon-name-part-type="species" reg="heterochaetus">heterochaetus</tp:taxon-name-part></tp:taxon-name></italic> sp. nov. <bold>A</bold> anterior body in lateral view <bold>B</bold> parapodium of chaetiger 7 <bold>C</bold> parapodium of anterior abdominal chaetiger <bold>D</bold> parapodium of chaetiger 62 <bold>E</bold> diagram showing arrangement of anterior thoracic neurochaetae. Scale bars: 2 mm (<bold>A</bold>); 400 μm (<bold>B–D</bold>); 200 μm (<bold>E</bold>).</p></caption><graphic xmlns:xlink="http://www.w3.org/1999/xlink" xlink:href="zookeys-1068-001-g002.jpg" position="float" orientation="portrait" xlink:type="simple" id="oo_605878.jpg"><uri content-type="original_file" xlink:type="simple">https://binary.pensoft.net/fig/605878</uri></graphic></fig><p>Branchiae from chaetiger 5, on anterior chaetigers short, triangular, tapering to narrow papillate rounded apex (Fig. <xref ref-type="fig" rid="F2">2B</xref>), then becoming narrower and longer, leaf-like and ciliated (Fig. <xref ref-type="fig" rid="F2">2C, D</xref>).</p><p>Thoracic notopodia with fascicles of crenulated capillaries. Abdominal notopodia with few long, thin capillaries, 2–4 furcate chaetae and 3–5 imbedded aciculae, furcate chaetae with unequal tynes, each tyne with fine needles directed medially, shaft with transverse rows of barbs (Fig. <xref ref-type="fig" rid="F3">3E</xref>).</p><p>Anterior thoracic neuropodia with 4 rows and 1 short posterior rows of yellow uncini, and posterior row of crenulate capillaries (Figs <xref ref-type="fig" rid="F2">2E</xref>, <xref ref-type="fig" rid="F3">3A, B, E, F</xref>). Anterior 2 rows mixed with 10–12 subuluncini, last row with 7–9 uncini, curved ventrally to anterior rows (Fig. <xref ref-type="fig" rid="F3">3A, B</xref>). Uncini of first 1–4 rows short, with blunt-tipped apex, with 10–18 transverse rows of blunt barbs on convex side, with conspicuous groove apically (Fig. <xref ref-type="fig" rid="F3">3B, D</xref>); uncini of last row longer than anterior ones, only located in ventral side of neuropodium (Fig. <xref ref-type="fig" rid="F3">3A</xref>); subuluncini resemble uncini, but with distally pointed tip, with more than 30 rows of blunt barbs, surrounded by sheath (Fig. <xref ref-type="fig" rid="F3">3B</xref>). Posterior thoracic neuropodia with 4–7 modified spines (Fig. <xref ref-type="fig" rid="F3">3C</xref>), single short row of uncini and 1 or 2 rows crenulate capillaries. Modified spines large, hastate, superior one projecting from neuropodium, with glandular pouch (Fig. <xref ref-type="fig" rid="F3">3C</xref>). Abdominal neurochaetae including 4–6 thin capillaries and single acicula, thin and imbedded.</p><fig id="F3" position="float" orientation="portrait"><object-id xmlns:xlink="http://www.w3.org/1999/xlink" content-type="doi" xlink:type="simple">10.3897/zookeys.1068.71925.figure3</object-id><object-id xmlns:xlink="http://www.w3.org/1999/xlink" content-type="arpha" xlink:type="simple">F5EDA27F-53FA-5FFC-B526-E1CAEB0F86D4</object-id><label>Figure 3.</label><caption><p><abbrev xmlns:xlink="http://www.w3.org/1999/xlink" xlink:title="scanning electron microscope" id="ABBRID0EIGAE" xlink:type="simple">SEM</abbrev> pictures of <italic><tp:taxon-name><tp:taxon-name-part taxon-name-part-type="genus" reg="Phylo">Phylo</tp:taxon-name-part><tp:taxon-name-part taxon-name-part-type="species" reg="heterochaetus">heterochaetus</tp:taxon-name-part></tp:taxon-name></italic> sp. nov. <bold>A</bold> neurochaetae of thorax <bold>B</bold> uncini and subuluncini <bold>C</bold> modified spines <bold>D</bold> uncini of last rows of thoracic neuropodia <bold>E</bold> furcate chaeta <bold>F, G</bold> crenulate capillaries. Scale bars: 250 μm (<bold>C</bold>); 200 μm (<bold>A, E, F</bold>); 50 μm (<bold>B</bold>); 30 μm (<bold>G</bold>); 10 μm (<bold>D</bold>).</p></caption><graphic xmlns:xlink="http://www.w3.org/1999/xlink" xlink:href="zookeys-1068-001-g003.jpg" position="float" orientation="portrait" xlink:type="simple" id="oo_605879.jpg"><uri content-type="original_file" xlink:type="simple">https://binary.pensoft.net/fig/605879</uri></graphic></fig><p>Anterior thoracic neuropodia with 5 or 6 rows of yellow uncini and posterior row of crenulate capillaries (Figs <xref ref-type="fig" rid="F2">2E</xref>, <xref ref-type="fig" rid="F3">3A, B</xref>). Anterior 2 rows mixed with 10–12 subuluncini, last row with 7–9 uncini, curved ventrally to anterior rows (Fig. <xref ref-type="fig" rid="F3">3A, B</xref>). Uncini of anterior 4 or 5 rows short, with blunt-tipped apex, with 10–18 transverse rows of blunt barbs on convex side, with conspicuous groove apically (Fig. <xref ref-type="fig" rid="F3">3B, D</xref>); uncini of last row longer than anterior ones, only located in ventral side of neuropodium (Fig. <xref ref-type="fig" rid="F3">3A</xref>). <tp:taxon-name>Subuluncini</tp:taxon-name> resemble uncini but with distally pointed tip, with more than 30 rows of blunt barbs, surrounded by sheath (Fig. <xref ref-type="fig" rid="F3">3B</xref>). Posterior thoracic neuropodia with 4–7 modified spines (Fig. <xref ref-type="fig" rid="F3">3C</xref>), single short row of uncini and 1 or 2 rows crenulate capillaries. Modified spines large, hastate, superior one projecting from neuropodium (Fig. <xref ref-type="fig" rid="F3">3C</xref>). Abdominal neurochaetae including 4–6 thin capillaries and single acicula, thin and imbedded.</p><p>Pygidium not observed.</p></tp:treatment-sec><tp:treatment-sec sec-type="variation" id="SECID0EYIAE"><title>Variation.</title><p>One paratype (<ext-link xmlns:xlink="http://www.w3.org/1999/xlink" ext-link-type="gen" xlink:href="MBM286986" xlink:type="simple">MBM286986</ext-link>) with 13 and 14 anterior thoracic chaetigers on left and right side respectively, posterior thorax with 9 and 8 chaetigers, respectively. Holotype and other specimens with 13 anterior thoracic chaetigers, posterior thorax with 4–8.</p></tp:treatment-sec><tp:treatment-sec sec-type="etymology" id="SECID0E4IAE"><title>Etymology.</title><p>The species is named for the thoracic neuropodia with two kinds of uncini.</p></tp:treatment-sec><tp:treatment-sec sec-type="type locality" id="SECID0ECJAE"><title>Type locality.</title><p>Northern Yellow Sea, China.</p></tp:treatment-sec><tp:treatment-sec sec-type="remarks" id="SECID0EHJAE"><title>Remarks.</title><p>This species is unusual in the genus in having anterior thoracic neuropodia with 5 or 6 rows of uncini intermixed with a few subuluncini in the first 1 or 2 rows. <italic><tp:taxon-name><tp:taxon-name-part taxon-name-part-type="genus" reg="Phylo">Phylo</tp:taxon-name-part><tp:taxon-name-part taxon-name-part-type="species" reg="heterochaetus">heterochaetus</tp:taxon-name-part></tp:taxon-name></italic> sp. nov. is similar with <italic><tp:taxon-name><tp:taxon-name-part taxon-name-part-type="genus" reg="Phylo">P.</tp:taxon-name-part><tp:taxon-name-part taxon-name-part-type="species" reg="ornatus">ornatus</tp:taxon-name-part></tp:taxon-name></italic> (Verrill, 1873) for: 1) anterior thoracic neuropodia with rows of uncini, 2) lacking interramal cirri, 3) anterior thorax with 13 or 14 chaetigers. They can be easily distinguished by 1) species of <italic><tp:taxon-name><tp:taxon-name-part taxon-name-part-type="genus" reg="Phylo">P.</tp:taxon-name-part><tp:taxon-name-part taxon-name-part-type="species" reg="heterochaetus">heterochaetus</tp:taxon-name-part></tp:taxon-name></italic> sp. nov. with 4–8 posterior thoracic chaetigers, while the latter species with 13 or more chaetigers; 2) species of <italic><tp:taxon-name><tp:taxon-name-part taxon-name-part-type="genus" reg="Phylo">P.</tp:taxon-name-part><tp:taxon-name-part taxon-name-part-type="species" reg="heterochaetus">heterochaetus</tp:taxon-name-part></tp:taxon-name></italic> sp. nov. with 10 or 11 subuluncini intermixed with first 2 rows uncini, while the latter species lacks subuluncini; 3) modified spines hastate in <italic><tp:taxon-name><tp:taxon-name-part taxon-name-part-type="genus" reg="Phylo">P.</tp:taxon-name-part><tp:taxon-name-part taxon-name-part-type="species" reg="heterochaetus">heterochaetus</tp:taxon-name-part></tp:taxon-name></italic> sp. nov. and acicular in <italic><tp:taxon-name><tp:taxon-name-part taxon-name-part-type="genus" reg="Phylo">P.</tp:taxon-name-part><tp:taxon-name-part taxon-name-part-type="species" reg="ornatus">ornatus</tp:taxon-name-part></tp:taxon-name></italic>.</p></tp:treatment-sec></tp:taxon-treatment>
