# Supplementary material for: A new species and a new species record of Orbiniidae Hartman, 1942 (Annelida, Polychaeta) from China
Source: Zookeys. 2021 Nov 2;1068:1–11. doi: 10.3897/zookeys.1068.71925 (PMC8578149; doi:10.3897/zookeys.1068.71925)
Supplement: XML Treatment for Phylo fimbriata [file zookeys.1068.71925-treatment3.xml]

<!DOCTYPE tp:taxon-treatment
  PUBLIC "-//TaxonX//DTD Taxonomic Treatment Publishing DTD v0 20100105//EN" "tax-treatment-NSO.dtd">
<tp:taxon-treatment xmlns:tp="http://www.plazi.org/taxpub"><tp:treatment-meta><kwd-group><label>Taxon classification</label><kwd><named-content xmlns:xlink="http://www.w3.org/1999/xlink" content-type="kingdom">Animalia</named-content></kwd><kwd><named-content xmlns:xlink="http://www.w3.org/1999/xlink" content-type="infrsaclass">Scolecida</named-content></kwd><kwd><named-content xmlns:xlink="http://www.w3.org/1999/xlink" content-type="family">Orbiniidae</named-content></kwd></kwd-group><mixed-citation publication-type="journal"><person-group><name><surname>Sun</surname><given-names>Yue</given-names></name><name><surname>Yu</surname><given-names>Lei</given-names></name><name><surname>Li</surname><given-names>Xinzheng</given-names></name></person-group><article-title>A new species and a new species record of <tp:taxon-name><tp:taxon-name-part taxon-name-part-type="family">Orbiniidae</tp:taxon-name-part></tp:taxon-name> Hartman, 1942 (<tp:taxon-name><tp:taxon-name-part taxon-name-part-type="phylum">Annelida</tp:taxon-name-part></tp:taxon-name>, <tp:taxon-name><tp:taxon-name-part taxon-name-part-type="class">Polychaeta</tp:taxon-name-part></tp:taxon-name>) from China</article-title><source>Zookeys</source><day>02</day><month>11</month><year>2021</year><volume>1068</volume><fpage>1</fpage><lpage>11</lpage><pub-id pub-id-type="doi">10.3897/zookeys.1068.71925</pub-id></mixed-citation></tp:treatment-meta><tp:nomenclature><tp:taxon-name>
              <object-id xmlns:xlink="http://www.w3.org/1999/xlink" content-type="arpha" xlink:type="simple">6CE87C04-0F9A-5BEE-A185-8F6652DE9309</object-id>
              <tp:taxon-name-part taxon-name-part-type="genus" reg="Phylo">Phylo</tp:taxon-name-part>
              <tp:taxon-name-part taxon-name-part-type="species" reg="fimbriata">fimbriata</tp:taxon-name-part>
            </tp:taxon-name><tp:taxon-authority>(Moore, 1903)</tp:taxon-authority><xref ref-type="fig" rid="F4">Figures 4</xref><xref ref-type="fig" rid="F5">, 5</xref><xref ref-type="fig" rid="F6">, 6</xref><tp:nomenclature-citation-list><tp:nomenclature-citation><tp:taxon-name>
                  <tp:taxon-name-part taxon-name-part-type="genus" reg="Aricia">Aricia</tp:taxon-name-part>
                  <tp:taxon-name-part taxon-name-part-type="species" reg="fimbriata">fimbriata</tp:taxon-name-part>
                </tp:taxon-name><comment>Moore, 1903: 464–467, pl. XXIV, figs 33–35; <xref ref-type="bibr" rid="B13">Okuda 1937</xref>: 99–101, figs 1, 2.</comment></tp:nomenclature-citation><tp:nomenclature-citation><tp:taxon-name>
                  <tp:taxon-name-part taxon-name-part-type="genus" reg="Phylo">Phylo</tp:taxon-name-part>
                  <tp:taxon-name-part taxon-name-part-type="species" reg="fimbriata">fimbriata</tp:taxon-name-part>
                </tp:taxon-name><comment>: <xref ref-type="bibr" rid="B8">Hartman 1957</xref>: 267.</comment></tp:nomenclature-citation></tp:nomenclature-citation-list></tp:nomenclature><tp:treatment-sec sec-type="material" id="SECID0ECOAE"><title>Material examined.</title><p>YCTU000006: <abbrev xmlns:xlink="http://www.w3.org/1999/xlink" xlink:title="East China Sea" id="ABBRID0EIOAE" xlink:type="simple">ECS</abbrev>, <abbrev xmlns:xlink="http://www.w3.org/1999/xlink" xlink:title="station" id="ABBRID0EMOAE" xlink:type="simple">Sta</abbrev>. 3100–8, <named-content xmlns:xlink="http://www.w3.org/1999/xlink" content-type="dwc:verbatimCoordinates" xlink:type="simple"><named-content content-type="geo-json" specific-use="{&#34;type&#34;:&#34;Point&#34;,&#34;coordinates&#34;:[126.000000,31.000000]}" id="NCID0ETOAE" xlink:type="simple">31°00'N, 126°00'E</named-content></named-content>, 51 m, soft mud substrate, Jun. 2014. YCTU000007: <abbrev xmlns:xlink="http://www.w3.org/1999/xlink" xlink:title="East China Sea" id="ABBRID0EYOAE" xlink:type="simple">ECS</abbrev>, <abbrev xmlns:xlink="http://www.w3.org/1999/xlink" xlink:title="station" id="ABBRID0E3OAE" xlink:type="simple">Sta</abbrev>. I3, <named-content xmlns:xlink="http://www.w3.org/1999/xlink" content-type="dwc:verbatimCoordinates" xlink:type="simple"><named-content content-type="geo-json" specific-use="{&#34;type&#34;:&#34;Point&#34;,&#34;coordinates&#34;:[123.000000,33.000000]}" id="NCID0EDPAE" xlink:type="simple">33°00'N, 123°00'E</named-content></named-content>, 34 m, soft mud substrate, 20 Sep. 2015. <ext-link xmlns:xlink="http://www.w3.org/1999/xlink" ext-link-type="gen" xlink:href="MBM009966" xlink:type="simple">MBM009966</ext-link>: <abbrev xmlns:xlink="http://www.w3.org/1999/xlink" xlink:title="East China Sea" id="ABBRID0EIPAE" xlink:type="simple">ECS</abbrev>, <abbrev xmlns:xlink="http://www.w3.org/1999/xlink" xlink:title="station" id="ABBRID0EMPAE" xlink:type="simple">Sta</abbrev>. 4134, <named-content xmlns:xlink="http://www.w3.org/1999/xlink" content-type="dwc:verbatimCoordinates" xlink:type="simple"><named-content content-type="geo-json" specific-use="{&#34;type&#34;:&#34;Point&#34;,&#34;coordinates&#34;:[123.000000,29.500000]}" id="NCID0ETPAE" xlink:type="simple">29°30'N, 123°00'E</named-content></named-content>, 50 m, soft mud substrate, 20 Jan. 1959. <abbrev xmlns:xlink="http://www.w3.org/1999/xlink" xlink:title="Marine Biological Museum" id="ABBRID0EYPAE" xlink:type="simple">MBM</abbrev> 023276: <abbrev xmlns:xlink="http://www.w3.org/1999/xlink" xlink:title="East China Sea" id="ABBRID0E3PAE" xlink:type="simple">ECS</abbrev>, <abbrev xmlns:xlink="http://www.w3.org/1999/xlink" xlink:title="station" id="ABBRID0EAQAE" xlink:type="simple">Sta</abbrev>. 4007, <named-content xmlns:xlink="http://www.w3.org/1999/xlink" content-type="dwc:verbatimCoordinates" xlink:type="simple"><named-content content-type="geo-json" specific-use="{&#34;type&#34;:&#34;Point&#34;,&#34;coordinates&#34;:[122.500000,33.500000]}" id="NCID0EHQAE" xlink:type="simple">33°30'N, 122°30'E</named-content></named-content>, 37 m, soft mud substrate, 13 Apr. 1959.</p></tp:treatment-sec><tp:treatment-sec sec-type="description" id="SECID0EMQAE"><title>Description.</title><p>All specimens incomplete, posterior end missing. Body elongate, about same width throughout; thorax depressed, abdominal chaetigers cylindrical.</p><p>Prostomium short, conical, tapering to rounded tip; eyepots absent; nuchal organs narrow groove at junction with peristomium. Peristomium an asetigerous segment, distinctly separated from prostomium and chaetiger 1; mouth with anterior oral lip arising from posterior margin of peristomium, posterior oral lip from anterior margin of chaetiger 2. Proboscis everted, consisting of 2 large, inflated lobes.</p><p>Thorax with 16 chaetigers, divided into anterior and posterior sections: anterior thorax with 12 chaetigers, posterior thorax with modified spines from chaetiger 13 continuing over 4 chaetigers. Intersegmental annulations first present from chaetiger 1, well developed (Fig. <xref ref-type="fig" rid="F4">4A</xref>).</p><fig id="F4" position="float" orientation="portrait"><object-id xmlns:xlink="http://www.w3.org/1999/xlink" content-type="doi" xlink:type="simple">10.3897/zookeys.1068.71925.figure4</object-id><object-id xmlns:xlink="http://www.w3.org/1999/xlink" content-type="arpha" xlink:type="simple">FB2ECE12-3DCC-5192-952D-2AB5D25D2011</object-id><label>Figure 4.</label><caption><p><italic><tp:taxon-name><tp:taxon-name-part taxon-name-part-type="genus" reg="Phylo">Phylo</tp:taxon-name-part><tp:taxon-name-part taxon-name-part-type="species" reg="fimbriata">fimbriata</tp:taxon-name-part></tp:taxon-name></italic> (Moore, 1903) <bold>A</bold> anterior end, left lateral view <bold>B</bold> parapodium of abdominal chaetigers; <bold>C</bold> parapodium of thoracic chaetigers <bold>D</bold> modified spine from posterior thoracic chaetiger. Scale bars: 1 mm (<bold>A</bold>); 500 μm (<bold>B–D</bold>).</p></caption><graphic xmlns:xlink="http://www.w3.org/1999/xlink" xlink:href="zookeys-1068-001-g004.jpg" position="float" orientation="portrait" xlink:type="simple" id="oo_605880.jpg"><uri content-type="original_file" xlink:type="simple">https://binary.pensoft.net/fig/605880</uri></graphic></fig><p>Both thoracic notopodia and neuropodia with fringed postchaetal lobes; notopodium half as broad as the neuropodium, broadly palmate (Figs <xref ref-type="fig" rid="F4">4A</xref>, <xref ref-type="fig" rid="F5">5A</xref>). Notopodia with single conical postchaetal lobe from chaetiger 1, increasing gradually to about 6 lobes on posterior thoracic chaetigers; postchaetal lobes equivalent in size and shape on anterior chaetigers, with inner lobe separate and becoming longer than the outer ones on the posterior chaetigers (Fig. <xref ref-type="fig" rid="F4">4A, C</xref>). Abdominal notopodial postchaetal lobe arising from narrow base, broadly triangular (Fig. <xref ref-type="fig" rid="F4">4B</xref>).</p><fig id="F5" position="float" orientation="portrait"><object-id xmlns:xlink="http://www.w3.org/1999/xlink" content-type="doi" xlink:type="simple">10.3897/zookeys.1068.71925.figure5</object-id><object-id xmlns:xlink="http://www.w3.org/1999/xlink" content-type="arpha" xlink:type="simple">9A62DB36-34FF-559D-84C6-BCC6570FCF2E</object-id><label>Figure 5.</label><caption><p><abbrev xmlns:xlink="http://www.w3.org/1999/xlink" xlink:title="scanning electron microscope" id="ABBRID0EWSAE" xlink:type="simple">SEM</abbrev> pictures of <italic><tp:taxon-name><tp:taxon-name-part taxon-name-part-type="genus" reg="Phylo">Phylo</tp:taxon-name-part><tp:taxon-name-part taxon-name-part-type="species" reg="fimbriata">fimbriata</tp:taxon-name-part></tp:taxon-name></italic> (Moore, 1903) <bold>A</bold> anterior thoracic chaetiger, anterior view <bold>B</bold> same, detail, showing arrangement of neurochaeta <bold>C</bold> same, detail, showing neurochaetae <bold>D</bold> modified spines. Scale bars: 5 mm (<bold>A, D</bold>); 200 μm (<bold>B</bold>); , 50 μm (<bold>C, D</bold>).</p></caption><graphic xmlns:xlink="http://www.w3.org/1999/xlink" xlink:href="zookeys-1068-001-g005.jpg" position="float" orientation="portrait" xlink:type="simple" id="oo_605881.jpg"><uri content-type="original_file" xlink:type="simple">https://binary.pensoft.net/fig/605881</uri></graphic></fig><p>Thoracic neuropodia thick, elongate, strictly lateral, bearing numerous subuluncini and capillaries (Fig. <xref ref-type="fig" rid="F4">4A, C</xref>). Neuropodium with 1–3 conical postchaetal lobes from chaetiger 1, increasing gradually to about 15 lobes on chaetigers 9 (Figs <xref ref-type="fig" rid="F4">4A, C</xref>, <xref ref-type="fig" rid="F6">6A</xref>). Subpodial lobes or stomach papillae present on chaetiger 17–19, numbering 2 or 3. Abdominal neuropodia bilobed, with inner lobe blunted, outer lobe cirriform (Fig. <xref ref-type="fig" rid="F4">4B</xref>). First abdominal chaetiger with 3–6 extra lobes or ventral cirri ventral to neuropodium, then reduced to a single cirrus on subsequent chaetigers (Fig. <xref ref-type="fig" rid="F4">4B</xref>). Interramal cirrus absent.</p><fig id="F6" position="float" orientation="portrait"><object-id xmlns:xlink="http://www.w3.org/1999/xlink" content-type="doi" xlink:type="simple">10.3897/zookeys.1068.71925.figure6</object-id><object-id xmlns:xlink="http://www.w3.org/1999/xlink" content-type="arpha" xlink:type="simple">7A178941-EB98-582F-AB21-8C841172D5CF</object-id><label>Figure 6.</label><caption><p><italic><tp:taxon-name><tp:taxon-name-part taxon-name-part-type="genus" reg="Phylo">Phylo</tp:taxon-name-part><tp:taxon-name-part taxon-name-part-type="species" reg="fimbriata">fimbriata</tp:taxon-name-part></tp:taxon-name></italic> (Moore, 1903) <bold>A</bold> anterior thoracic chaetiger, anterior view <bold>B</bold> posterior thoracic chaetiger, anterior view <bold>C</bold> modified spines. Scale bars: 0.5 mm (<bold>B, C</bold>); 0.2 mm (<bold>A</bold>).</p></caption><graphic xmlns:xlink="http://www.w3.org/1999/xlink" xlink:href="zookeys-1068-001-g006.jpg" position="float" orientation="portrait" xlink:type="simple" id="oo_605882.jpg"><uri content-type="original_file" xlink:type="simple">https://binary.pensoft.net/fig/605882</uri></graphic></fig><p>Branchiae from chaetiger 5, each anterior branchia broad, tapering to narrow rounded tip (Fig. <xref ref-type="fig" rid="F4">4C</xref>), subsequent branchiae narrower and longer, leaflike and ciliated (Fig. <xref ref-type="fig" rid="F4">4B</xref>).</p><p>Thoracic notopodia with fascicles of crenulated capillaries (Figs <xref ref-type="fig" rid="F5">5A</xref>, <xref ref-type="fig" rid="F6">6A, B</xref>). Abdominal notopodia with fewer long, thin capillaries, 3 or 4 furcate chaetae and 4–8 imbedded aciculae (Fig. <xref ref-type="fig" rid="F4">4B</xref>). Anterior thoracic neuropodia with numerous yellow subuluncini and crenulated capillaries (Figs <xref ref-type="fig" rid="F5">5B</xref>, <xref ref-type="fig" rid="F6">6A</xref>). <tp:taxon-name>Subuluncini</tp:taxon-name> arranged in dense phalanx, with anterior ranks strongly curved, much shorter than posterior ranks (Fig. <xref ref-type="fig" rid="F5">5A, B</xref>). <tp:taxon-name>Subuluncini</tp:taxon-name> tapering to narrow pointed tip, covered with sheath, shaft with transverse rows of minute ribs or barbs (Fig. <xref ref-type="fig" rid="F5">5C</xref>). Posterior thoracic neuropodia with 4 or 5 modified spines, several subuluncini and crenulated capillaries ventral to the modified spines (Fig. <xref ref-type="fig" rid="F6">6B</xref>). Modified spines large, superior one projecting from neuropodium, with glandular pouch (Figs <xref ref-type="fig" rid="F4">4D</xref>, <xref ref-type="fig" rid="F5">5D</xref>, <xref ref-type="fig" rid="F6">6B, C</xref>). Abdominal neurochaetae including thin capillaries and 1–3 aciculae (Fig. <xref ref-type="fig" rid="F5">5B</xref>).</p><p>Pygidium not observed.</p></tp:treatment-sec><tp:treatment-sec sec-type="distribution" id="SECID0ETXAE"><title>Distribution.</title><p>East China Sea (China); Suruga Bay, Miyagi Prefecture (Japan).</p></tp:treatment-sec><tp:treatment-sec sec-type="remarks" id="SECID0EYXAE"><title>Remarks.</title><p><italic><tp:taxon-name><tp:taxon-name-part taxon-name-part-type="genus" reg="Phylo">Phylo</tp:taxon-name-part><tp:taxon-name-part taxon-name-part-type="species" reg="fimbriata">fimbriata</tp:taxon-name-part></tp:taxon-name></italic> (Moore, 1903), which was first reported by <xref ref-type="bibr" rid="B12">Moore (1903)</xref> from Suruga Bay and North Japan, has fringed postchaetal lobes on the thoracic notopodia unlike most species of <italic><tp:taxon-name><tp:taxon-name-part taxon-name-part-type="genus" reg="Phylo">Phylo</tp:taxon-name-part></tp:taxon-name></italic>. <xref ref-type="bibr" rid="B13">Okuda (1937)</xref> redescribed this species based on specimens from Miyagi Prefecture. The morphology of present specimens agrees well with the original description of specimens from Japan.</p></tp:treatment-sec><ref-list><ref id="B13"><mixed-citation xmlns:xlink="http://www.w3.org/1999/xlink" xlink:type="simple"><person-group><name name-style="western"><surname>Okuda</surname><given-names>S</given-names></name></person-group> (<year>1937</year>) <article-title>Some ariciid worms from Japan.</article-title><source>Annotationes Zoologicae Japanenses</source><volume>16</volume>: <fpage>99</fpage>–<lpage>105</lpage>.</mixed-citation></ref><ref id="B8"><mixed-citation xmlns:xlink="http://www.w3.org/1999/xlink" xlink:type="simple"><person-group><name name-style="western"><surname>Hartman</surname><given-names>O</given-names></name></person-group> (<year>1957</year>) <article-title><tp:taxon-name><tp:taxon-name-part taxon-name-part-type="family">Orbiniidae</tp:taxon-name-part></tp:taxon-name>, <tp:taxon-name><tp:taxon-name-part taxon-name-part-type="family">Apistobranchidae</tp:taxon-name-part></tp:taxon-name>, <tp:taxon-name><tp:taxon-name-part taxon-name-part-type="family">Paraonidae</tp:taxon-name-part></tp:taxon-name> and <tp:taxon-name><tp:taxon-name-part taxon-name-part-type="family">Longosomidae</tp:taxon-name-part></tp:taxon-name>.</article-title><source>Allan Hancock Pacific Expeditions</source><volume>15</volume>(<issue>3</issue>): <fpage>211</fpage>–<lpage>393</lpage>. [pls 20–44, 1 chart]</mixed-citation></ref><ref id="B12"><mixed-citation xmlns:xlink="http://www.w3.org/1999/xlink" xlink:type="simple"><person-group><name name-style="western"><surname>Moore</surname><given-names>JP</given-names></name></person-group> (<year>1903</year>) <article-title>Polychæta from the coastal slope of Japan and from Kamchatka and Bering Sea.</article-title><source>Proceedings of the Academy of Natural Sciences of Philadelphia</source><volume>55</volume>: <fpage>401</fpage>–<lpage>490</lpage>.</mixed-citation></ref></ref-list></tp:taxon-treatment>
